# Supplementary material for: Development of a duplex qPCR for the differentiation of a live attenuated Escherichia coli aroA mutant vaccine strain from field isolates in chickens
Source: PLoS One. 2022 Dec 19;17(12):e0278949. doi: 10.1371/journal.pone.0278949 (PMC9762556; doi:10.1371/journal.pone.0278949)
Supplement: S1 Table — (XLSX) [file pone.0278949.s001.xlsx]

## Sheet: Sheet1
Strain	Origin	Reference
Poulvac® E. coli (ΔaroA)	Chicken intestine	La Ragione et al. (2013)
O78:K80 WT	Chicken intestine	La Ragione et al. (2013)
O78:K80 NaI	Chicken intestine	La Ragione et al. (2013)
E. coli Nissle 1917	Human intestine	Altenhoefer et al. (2004)
DH5-alpha		ThermoFisher, Merelbeke, Belgium
E. coli pig	Pig intestine	This study
APEC_1	Chicken intestine	This study
APEC_2	Turkey intestine	This study
APEC019	Chicken intestine	Schouler et al. (2012)
APEC023	Chicken intestine	Schouler et al. (2012)
APEC032	Chicken intestine	Schouler et al. (2012)
APEC047	Chicken intestine	Schouler et al. (2012)
APEC053	Chicken intestine	Schouler et al. (2012)
APEC057	Chicken intestine	Schouler et al. (2012)
APEC068	Chicken intestine	Schouler et al. (2012)
APEC075	Chicken intestine	Schouler et al. (2012)
APEC077	Chicken intestine	Schouler et al. (2012)
APEC080	Chicken intestine	Schouler et al. (2012)
APEC092	Chicken intestine	Schouler et al. (2012)
APEC121	Chicken intestine	Schouler et al. (2012)
APEC141	Chicken intestine	Schouler et al. (2012)
APEC205	Chicken intestine	Schouler et al. (2012)
APEC228	Chicken intestine	Schouler et al. (2012)
APEC231	Chicken intestine	Schouler et al. (2012)
APEC236	Chicken intestine	Schouler et al. (2012)
APEC242	Chicken intestine	Schouler et al. (2012)
APEC269	Chicken intestine	Schouler et al. (2012)
APEC276	Chicken intestine	Schouler et al. (2012)
APEC312	Chicken intestine	Schouler et al. (2012)
APEC340	Chicken intestine	Schouler et al. (2012)
APEC344	Chicken intestine	Schouler et al. (2012)
APEC352	Chicken intestine	Schouler et al. (2012)
APEC404	Chicken intestine	Schouler et al. (2012)
APEC410	Chicken intestine	Schouler et al. (2012)
APEC413	Chicken intestine	Schouler et al. (2012)
APEC421	Chicken intestine	Schouler et al. (2012)
APEC425	Chicken intestine	Schouler et al. (2012)
APEC430	Chicken intestine	Schouler et al. (2012)
APEC435	Chicken intestine	Schouler et al. (2012)
APEC443	Chicken intestine	Schouler et al. (2012)
APEC450	Chicken intestine	Schouler et al. (2012)
APEC455	Chicken intestine	Schouler et al. (2012)
APEC461	Chicken intestine	Schouler et al. (2012)
APEC417	Chicken intestine	Schouler et al. (2012)
APEC477	Chicken intestine	Schouler et al. (2012)
APEC500	Chicken intestine	Schouler et al. (2012)
APEC516	Chicken intestine	Schouler et al. (2012)
APEC518	Chicken intestine	Schouler et al. (2012)
APEC521	Chicken intestine	Schouler et al. (2012)
APEC534	Chicken intestine	Schouler et al. (2012)
APEC539	Chicken intestine	Schouler et al. (2012)
APEC559	Chicken intestine	Schouler et al. (2012)
APEC563	Chicken intestine	Schouler et al. (2012)
APEC566	Chicken intestine	Schouler et al. (2012)
APEC568	Chicken intestine	Schouler et al. (2012)
APEC575	Chicken intestine	Schouler et al. (2012)
APEC578	Chicken intestine	Schouler et al. (2012)
APEC610	Chicken intestine	Schouler et al. (2012)
APEC633	Chicken intestine	Schouler et al. (2012)
APEC634	Chicken intestine	Schouler et al. (2012)
APEC636	Chicken intestine	Schouler et al. (2012)
APEC660	Chicken intestine	Schouler et al. (2012)
APEC668	Chicken intestine	Schouler et al. (2012)
APEC674	Chicken intestine	Schouler et al. (2012)
APEC722	Chicken intestine	Schouler et al. (2012)
APEC729	Chicken intestine	Schouler et al. (2012)
APEC740	Chicken intestine	Schouler et al. (2012)
APEC749	Chicken intestine	Schouler et al. (2012)
APEC769	Chicken intestine	Schouler et al. (2012)
APEC777	Chicken intestine	Schouler et al. (2012)
APEC780	Chicken intestine	Schouler et al. (2012)
APEC786	Chicken intestine	Schouler et al. (2012)
APEC787	Chicken intestine	Schouler et al. (2012)
APEC819	Chicken intestine	Schouler et al. (2012)
APEC812	Chicken intestine	Schouler et al. (2012)
APEC823	Chicken intestine	Schouler et al. (2012)
APEC828	Chicken intestine	Schouler et al. (2012)
APEC840	Chicken intestine	Schouler et al. (2012)
APEC841	Chicken intestine	Schouler et al. (2012)
APEC844	Chicken intestine	Schouler et al. (2012)
APEC847	Chicken intestine	Schouler et al. (2012)
APEC850	Chicken intestine	Schouler et al. (2012)
APEC854	Chicken intestine	Schouler et al. (2012)
APEC858	Chicken intestine	Schouler et al. (2012)
APEC873	Chicken intestine	Schouler et al. (2012)
APEC875	Chicken intestine	Schouler et al. (2012)
APEC877	Chicken intestine	Schouler et al. (2012)
APEC880	Chicken intestine	Schouler et al. (2012)
APEC881	Chicken intestine	Schouler et al. (2012)
APEC882	Chicken intestine	Schouler et al. (2012)
APEC899	Chicken intestine	Schouler et al. (2012)
APEC912	Chicken intestine	Schouler et al. (2012)
APEC914	Chicken intestine	Schouler et al. (2012)
APEC917	Chicken intestine	Schouler et al. (2012)
APEC919	Chicken intestine	Schouler et al. (2012)
APEC926	Chicken intestine	Schouler et al. (2012)
APEC938	Chicken intestine	Schouler et al. (2012)
APEC941	Chicken intestine	Schouler et al. (2012)
APEC942	Chicken intestine	Schouler et al. (2012)
APEC949	Chicken intestine	Schouler et al. (2012)
APEC955	Chicken intestine	Schouler et al. (2012)
APEC958	Chicken intestine	Schouler et al. (2012)
APEC966	Chicken intestine	Schouler et al. (2012)
APEC986	Chicken intestine	Schouler et al. (2012)
APEC995	Chicken intestine	Schouler et al. (2012)
APEC1008	Chicken intestine	Schouler et al. (2012)
APEC1049	Chicken intestine	Schouler et al. (2012)
APEC1054	Chicken intestine	Schouler et al. (2012)
APEC1056	Chicken intestine	Schouler et al. (2012)
APEC1066	Chicken intestine	Schouler et al. (2012)
APEC1084	Chicken intestine	Schouler et al. (2012)
APEC1095	Chicken intestine	Schouler et al. (2012)
APEC1097	Chicken intestine	Schouler et al. (2012)
APEC1100	Chicken intestine	Schouler et al. (2012)
APEC1112	Chicken intestine	Schouler et al. (2012)
APEC1117	Chicken intestine	Schouler et al. (2012)
APEC1124	Chicken intestine	Schouler et al. (2012)
APEC1125	Chicken intestine	Schouler et al. (2012)
APEC1141	Chicken intestine	Schouler et al. (2012)
APEC1146	Chicken intestine	Schouler et al. (2012)
APEC1157	Chicken intestine	Schouler et al. (2012)
APEC1166	Chicken intestine	Schouler et al. (2012)
APEC676	Chicken intestine	Schouler et al. (2012)
APEC679	Chicken intestine	Schouler et al. (2012)
APEC681	Chicken intestine	Schouler et al. (2012)
APEC683	Chicken intestine	Schouler et al. (2012)
APEC695	Chicken intestine	Schouler et al. (2012)
APEC705	Chicken intestine	Schouler et al. (2012)
Salmonella Typhimurium SL1344	Chicken intestine	Hoiseth & Stocker (1981)
Salmonella Enteritidis 76Sa88	Chicken intestine	Desmidt et al. (1997)
Salmonella Enteritidis SE147	Chicken intestine	Methner et al. (1995)
Bacillus subtillis 29784	Chicken intestine	Choi et al. (2021)
Clostridium perfringens NE18	Chicken intestine	Gholamiandehkordi et al. (2007)
Clostridium perfringens CP20	Chicken intestine	Gholamiandehkordi et al. (2007)
Lactobacillus sp.	Chicken intestine	This study
3-44s (Aromatic amino acid auxotroph E. coli)	Chicken intestine	Christensen & Nielsen (2020)
7-35s (Aromatic amino acid auxotroph E. coli)	Chicken intestine	Christensen & Nielsen (2020)
061114-21 (Aromatic amino acid auxotroph E. coli)	Chicken intestine	Gift from Prof. Christensen, unpublished
220115-1 (Aromatic amino acid auxotroph E. coli)	Chicken intestine	Gift from Prof. Christensen, unpublished
220115-10 (Aromatic amino acid auxotroph E. coli)	Chicken intestine	Gift from Prof. Christensen, unpublished
